# Supplementary material for: An intercomparison of models predicting growth of Antarctic krill (Euphausia superba): The importance of recognizing model specificity
Source: PLoS One. 2023 Jul 28;18(7):e0286036. doi: 10.1371/journal.pone.0286036 (PMC10381086; doi:10.1371/journal.pone.0286036)
Supplement: S1 Table — (XLSX) [file pone.0286036.s008.xlsx]

## Sheet: Sheet2
authors	year	title	excepts at least one environmental input variable	covers adult krill	does the model return daily growth rate (or analogy) for individual krill when fed with information on krill size (or weight) and environmental conditions?	is the model reproducible based on the information provided in its publication	comment	included
Alonzo and Mangel	2001	Survival strategies and growth of krill: avoiding predators in space and time	yes	yes	no	?		no
Atkinson A, Shreeve RS, Hirst AG, Rothery P, Tarling GA, Pond DW, Korb RE, Murphy EJ, Watkins JL	2006	Natural growth rates in Antarctic krill (Euphausia superba): II. Predictive models based on food, temperature, body length, sex, and maturity stage	yes	yes	yes	yes		yes
Bahlburg D, Meyer B, Berger U	2021	The impact of seasonal regulation of metabolism on the life history of Antarctic krill	yes	yes	yes	yes		yes
Candy SG, Kawaguchi S	2006	Modelling growth of Antarctic krill. II. Novel approach to describing the growth trajectory	yes	yes	yes	no	the model used in this study is based on spline fits. No information is available on the fitting parameters of these splines	no
Constable A, Kawaguchi S	2018	Modelling growth and reproduction of Antarctic krill, Euphausia superba, based on temperature, food and resource allocation amongst life history functions	yes	yes	yes	(no)	there are some issues with this model and to be on the save side, we removed it from the main analysis. The code and a documentation of the issues are provided in the github repo as well as in the Supplementary Material	(no)
Fach B, Hofmann EE, Murphy EJ	2002	Modeling studies of antarctic krill Euphausia superba survival during transport across the Scotia Sea	yes	yes	yes	yes		yes
Fach B, Meyer B, Wolf-Gladrow D, Bathmann U	2008	A biochemically based modelling study of Antarctic Krill, (Euphausia superba) Growth and development	yes	yes	yes	?	the model requires, in addition to information about different food sources, information about their nutritional composition, which goes beyond the scope of this study as no other model includes such detail	no
Groeneveld J, Johst K, Kawaguchi S, Meyer B, Teschke M, Grimm V	2015	how biological clocks and changing environmental conditions determine local population growth and species distribution in antarctic krill (euphausia superba): a conceptual model	yes	yes	yes	yes	the model is very conceptual, was developed in an "artificial landscape" and not tested against empirical observations. Therefore, we did not include it	no
Hofmann EE, Capella JE, Ross M, Quetin LB	1992	Models of the early life history of Euphausia superba—Part I. Time and temperature dependence during the descent-ascent cycle	yes	no	yes	yes		no
Hofmann EE; Lascara CM	2000	Modeling the growth dynamics of Antarctic krill Euphausia superba	yes	yes	yes	yes		yes
Jager T, Ravagnan E	2015	Parameterising a generic model for the dynamic energy budget of Antarctic krill, Euphausia superba	yes	yes	yes	yes		yes
Lowe AT, Ross RM, Quetin LB, Vernet M, Fritsen CH	2012	Simulating larval Antarctic krill growth and condition factor during fall and winter in response to environmental variability	yes	no	yes	no		no
Richerson K, Watters GM, Santora JA, Schroeder ID, Mangel M	2015	More than passive drifters: a stochastic dynamic model for the movement of Antarctic krill	yes	yes	no	?		no
Ross RM, Quetin LB, Baker KS., Vernet M, Smith RC	2000	Growth limitation in young Euphausia superba under field conditions	yes	no	(yes)	yes		no
Ryabov AB, de Roos AM, Meyer B, Kawaguchi S, Blasius B	2017	Competition-induced starvation drives large-scale population cycles in Antarctic krill	yes	yes	yes	yes		yes
Tarling GA., Shreeve RS, Hirst AG, Atkinson A, Pond DW, Murphy EJ, Watkins JL	2006	Natural growth rates in Antarctic krill (Euphausia superba): I. Improving methodologyand predicting intermolt period	yes	yes	(yes)	yes	although not.a standalone growth model, this paper describes an intermoult-period function and is a sister paper of Atkinson et al. (2006), which is based on data from the same cruise and region. Therefore, we combined the IMP-model with the growth functions of Atkinson et al. (2006), also to test an alternative parameterization to the otherwise structurally identical model of Wiedenmann et al. (…	yes
Wiedenmann J, Cresswell K, Mangel M	2008	Temperature-dependent growth of Antarctic krill: predictions for a changing climate from a cohort model	yes	yes	yes	yes		yes
